# Supplementary material for: Large-scale changes in marine and terrestrial environments drive the population dynamics of long-tailed ducks breeding in Siberia
Source: Sci Rep. 2022 Jul 19;12:12355. doi: 10.1038/s41598-022-16166-7 (PMC9296647; doi:10.1038/s41598-022-16166-7)
Supplement: Supplementary file 1 — Supplementary Information. [file 41598_2022_16166_MOESM1_ESM.zip]

Archive with 9 entries (9 files):
- data_din.docx
- data_fs.docx
- data_ltd.docx
- data_mus.docx
- inits_din.docx
- inits_fs.docx
- inits_ltd.docx
- inits_mus.docx
- suppl_information_2022_06_23.docx
